# Supplementary material for: Synthesis, Carbonic Anhydrase II/IX/XII Inhibition, DFT, and Molecular Docking Studies of Hydrazide-Sulfonamide Hybrids of 4-Methylsalicyl- and Acyl-Substituted Hydrazide
Source: Biomed Res Int. 2022 Feb 24;2022:5293349. doi: 10.1155/2022/5293349 (PMC8894010; doi:10.1155/2022/5293349)
Supplement: Supplementary Materials — The supplementary material files contain the 1HNMR spectra and DFT tables of all the hydrazide-sulfonamide hybrids while 13CNMR, EIMS spectra, and HPLC graphs of the selected compounds. [file 5293349.f1.zip]

Archive with 2 entries (2 files):
- All Spectras in one file.pdf
- Supporting Informations NMR spectra and DFT tables.pdf
